# Supplementary material for: Genetic determinants of pig birth weight variability
Source: BMC Genet. 2016 Jan 27;17(Suppl 1):15. doi: 10.1186/s12863-015-0309-6 (PMC4895286; doi:10.1186/s12863-015-0309-6)
Supplement: Additional file 1: — Phenotype records of the 82 sows used for GWAS. (XLS 2366 kb) [file 12863_2015_309_MOESM1_ESM.xls]

## Sheet: Sheet1
ID	group	TNB	NBA	SD1
143	1	9	6	0.0408248
175	1	10	7	0.0534522
34	1	15	14	0.0543906
64	1	11	7	0.0556349
111	1	12	11	0.057735
43	1	10	10	0.0586894
70	1	12	11	0.0591608
23	1	8	6	0.060553
194	1	12	12	0.0615457
118	1	8	7	0.0626783
18	1	10	10	0.0643342
68	1	11	5	0.065192
14	1	12	12	0.0678401
113	1	10	8	0.0694365
1	1	13	8	0.0707107
59	1	12	9	0.0726483
162	1	10	10	0.0768
119	1	10	10	0.0781736
5	1	13	10	0.0788811
80	1	10	6	0.0816497
114	1	15	11	0.0831209
160	1	6	6	0.0861201
172	1	7	6	0.0880341
188	1	14	14	0.0900498
158	1	12	11	0.0907043
168	1	15	14	0.0955752
151	1	10	9	0.0961047
191	1	12	6	0.102062
112	1	13	13	0.103155
83	1	10	8	0.106066
35	1	12	11	0.107238
127	1	9	4	0.108012
125	1	11	10	0.108525
115	1	6	6	0.11143
29	1	12	11	0.112412
10	1	9	9	0.113039
13	1	13	11	0.114217
9	1	8	8	0.116496
159	1	9	8	0.119336
187	2	12	12	0.121465
186	2	12	12	0.124499
206	2	10	8	0.124642
76	2	12	11	0.128982
132	2	15	15	0.134253
58	2	15	12	0.140008
49	2	8	8	0.141263
24	2	12	11	0.14152
109	2	11	11	0.142223
55	2	14	14	0.146573
11	2	12	12	0.14668
57	2	19	14	0.163453
195	2	12	9	0.164781
179	2	10	10	0.165412
105	2	9	9	0.169148
183	2	12	12	0.171667
12	2	10	10	0.172152
50	2	10	7	0.172861
38	2	8	8	0.179947
133	2	11	10	0.180739
46	2	14	13	0.189896
108	2	14	13	0.194771
61	2	10	10	0.195038
107	2	15	15	0.198086
177	2	11	10	0.200693
16	2	9	9	0.204634
152	2	11	8	0.206588
25	2	9	9	0.212786
201	2	11	11	0.218362
65	2	8	8	0.224304
129	2	17	16	0.225069
122	2	10	10	0.234521
163	2	9	9	0.238193
171	2	9	8	0.24312
155	2	12	12	0.253012
181	2	9	8	0.254863
45	2	9	7	0.262769
15	2	16	12	0.294231
202	2	12	12	0.297337
190	2	14	10	0.304412
120	2	14	13	0.342091
31	2	10	10	0.389301
184	2	11	11	0.479773
